# Supplementary material for: Detection of Microplastics in Human Breast Milk and Its Association with Changes in Human Milk Bacterial Microbiota
Source: J Clin Med. 2024 Jul 10;13(14):4029. doi: 10.3390/jcm13144029 (PMC11277308; doi:10.3390/jcm13144029)
Supplement: Supplementary file 1 [file jcm-13-04029-s001.zip]

Archive with 1 entries (1 files):
- jcm-3038135-supplementary.pdf
